# Supplementary material for: Molecular Characterization of Carbonic Anhydrase Genes in Lotus japonicus and Their Potential Roles in Symbiotic Nitrogen Fixation
Source: Int J Mol Sci. 2021 Jul 21;22(15):7766. doi: 10.3390/ijms22157766 (PMC8346106; doi:10.3390/ijms22157766)
Supplement: Supplementary file 1 [file ijms-22-07766-s001.zip]

Archive with 1 entries (1 files):
- ijms-1283974-supplementary.pdf
